# Supplementary material for: Clinical efficiency of simultaneous CNV-seq and whole-exome sequencing for testing fetal structural anomalies
Source: J Transl Med. 2022 Jan 3;20:10. doi: 10.1186/s12967-021-03202-9 (PMC8722033; doi:10.1186/s12967-021-03202-9)
Supplement: Supplementary file 3 — Additional file 3: Table S1. Phenotypic classification. All included fetuses were categorized into ten phenotypic classes. The classification basis was listed depending on the prenatal imaging findings we detected. [file 12967_2021_3202_MOESM3_ESM.xlsx]

## Sheet: Sheet1
Table S1. Phenotypic classification All included fetuses were categorized into ten phenotypic classes. The classification basis was listed depending on the prenatal imaging findings we detected.
Phenotypic classes	Classification basis
Cardiac	Cardiovascular malformation
Central nervous system (CNS)	Neural tube defects (NTD), ventriculomegaly and hydrocephalus, spinabifida, microcephaly, dysplastic corpus callosum, subependymal cysts, arachnoid cyst, Blake's pouch cyst, cerebellar vermis hypoplasia
Chest and respiratory tract	Diaphragmatic hernia, diaphragmatic eventration, congenital cystic adenomatoid malformation of the lung (CCAM), airway obstruction, pulmonary hypoplasia
Facial	Cleft lip and/or palate, facial cleft, micrognathia
Gastrointestinal tract and abdominal wall	Esophageal atresia, duodenal atresia, bowel obstruction, hepatic hemangioma/cyst, omphalocele, gastroschisis
Genitourinary	Renal agenesis/dysplasia, pelvic kidney, horseshoe kidney, renal cyst, hydronephrosis, outflow obstruction, cloacal abnormality
Hydrops	Pleural effusions, ascites, lymphedema, generalized edema
Increased nuchal translucency (NT)	Isolated NT over 95th percentile normative values depending on CRL
Skeletal (spinal anomaly included)	Bowing and/or short long bones, contractures, hemivertebrae, talipes equinovarus, limb defects, radius defect, hand and/or foot polydactyly/oligodactyly
Multisystem	Cases with more than one type mentioned above of structural anomalies
