# Supplementary material for: Clinical efficiency of simultaneous CNV-seq and whole-exome sequencing for testing fetal structural anomalies
Source: J Transl Med. 2022 Jan 3;20:10. doi: 10.1186/s12967-021-03202-9 (PMC8722033; doi:10.1186/s12967-021-03202-9)
Supplement: Supplementary file 4 — Additional file 4: Table S2. The multidisciplinary conference reviewed diagnostic CNVs and genetic variants. [file 12967_2021_3202_MOESM4_ESM.xlsx]

## Sheet: Result
Table S2 The multidisciplinary conference reviewed diagnostic CNVs and genetic variants.
ID	Phenotypic class	Fetal sex	CNV							Variants
			Chr	Start	End	Alt	Gene	Inheritance	Zygosity	Chr	Pos	Ref	Alt	Gene	Consequence	Inheritance	Zygosity
fetalC0002	Cardiac	M	chr7	152265002	152273948	8.95 kb duplication	KMT2C	De Novo	Heterozygous
fetalC0008	Genitourinary	M								chr17	37739433	CACTT	C	HNF1B	splice region variant	De novo	Heterozygous
fetalC0022	Multisystem	F	chr4	64124	17057740	16.99 mb deletion	365 genes	De Novo	Heterozygous
fetalC0030	Cardiac	F	chr22	18912490	21085716	2.17 mb deletion	103 genes	De Novo	Heterozygous
fetalC0039	Facial	M								chr14	60648876	G	T	SIX1	missense variant	De novo	Heterozygous
fetalC0043	Cardiac	M	chr8	8535407	9547811	1.01 mb duplication	24 genes	De Novo	Heterozygous
fetalC0052	Cardiac	F	chr4	165464510	189973791	24.51 mb deletion	296 genes	De Novo	Heterozygous
fetalC0065	Skeletal	F								chr7	41966414	G	A	GLI3	stop gained	De novo	Heterozygous
fetalC0069	Multisystem	M								chr4	1807260	T	G	FGFR3	stop lost	De novo	Heterozygous
fetalC0076	Multisystem	F	chr4	128858958	136670458	7.81 mb deletion	50 genes	De Novo	Heterozygous
fetalC0083	Skeletal	M								chr7	94408771	G	A	COL1A2	missense variant	De novo	Heterozygous
fetalC0088	Facial	M								chr9	35683242	C	CG	TPM2	splice acceptor variant	De novo	Heterozygous
fetalC0091	Multisystem	F								chr7	155803450	G	T	SHH	stop gained	De novo	Heterozygous
fetalC0092	Multisystem	F								chr10	121520160	G	C	FGFR2	missense variant	De novo	Heterozygous
fetalC0101	Skeletal	F								chr12	47974782	A	T	COL2A1	missense variant	De novo	Heterozygous
fetalC0120	Skeletal	M								chrX	53625219	G	T	HUWE1	missense variant	De novo	Hemizygous
fetalC0122	Skeletal	F								chr17	50193995	C	T	COL1A1	missense variant	De novo	Heterozygous
fetalC0125	Multisystem	F	chr9	217752	43280333	43.06 mb duplication	706 genes	De Novo	Heterozygous
fetalC0141	CNS	M								chrX	153871045	G	A	L1CAM	intron variant	Inherited	Hemizygous
fetalC0143	Cardiac	F	chr22	18962473	21085716	2.12 mb deletion	102 genes	De Novo	Heterozygous
fetalC0168	Cardiac	F								chr11	61771630	C	T	MYRF	stop gained	De novo	Heterozygous
fetalC0175	Increased NT	F	chr4	113213978	113232339	18.36 kb deletion	ANK2	De Novo	Heterozygous
fetalC0190	Cardiac	M								chr2	178542769	G	A	TTN	missense variant	Inherited	Compound heterozygous
fetalC0202	Hydrops	F	chr4	175539372	189973791	14.43 mb deletion	187 genes	De Novo	Heterozygous
fetalC0216	Facial	M								chr8	101543296	C	T	GRHL2	stop gained	De novo	Heterozygous
fetalC0223	Facial	F								chr13	106512634	A	T	EFNB2	missense variant	De novo	Heterozygous
fetalC0225	Genitourinary	M								chr1	205147632	G	A	DSTYK	missense variant	Inherited	Heterozygous
fetalC0226	Cardiac	F	chr1	143449487	145214801	1.77 mb deletion	79 genes	De Novo	Heterozygous
fetalC0231	CNS	F	chr7	134908663	159319942	24.41 mb deletion	585 genes	De Novo	Heterozygous
fetalC0247	Facial	M	chr15	21422120	22429653	1.01 mb duplication	50 genes	De Novo	Heterozygous	chrX	124062902	G	A	STAG2	missense variant	Inherited	Hemizygous
fetalC0259	Genitourinary	F	chr1	143449487	144450895	1.00 mb duplication	50 genes	De Novo	Heterozygous
fetalC0260	Multisystem	M								chr10	121520163	G	C	FGFR2	missense variant	De novo	Heterozygous
fetalC0261	Genitourinary	M	chr19	283286	18322523	18.04 mb duplication	812 genes	De Novo	Heterozygous
fetalC0262	Cardiac	F								chr22	41164087	C	G	EP300	missense variant	De novo	Heterozygous
fetalC0280	Cardiac	F								chr20	10672706	A	G	JAG1	missense variant	De novo	Heterozygous
fetalC0286	Facial	F	chr12	125077104	130714272	5.64 mb deletion	84 genes	De Novo	Heterozygous
fetalC0289	CNS	M	chr9	41074392	42569325	1.49 mb duplication	44 genes	De Novo	Heterozygous
fetalC0290	Hydrops	M	chr16	2084905	2118880	33.98 kb deletion	TSC2, PKD1	De Novo	Heterozygous	chr5	37007445	C	T	NIPBL	missense variant	De novo	Heterozygous
fetalC0309	Skeletal	M	chr9	40992379	42569325	1.58 mb duplication	46 genes	De Novo	Heterozygous	chr16	29802813	G	C	KIF22	missense variant	De novo	Heterozygous
fetalC0311	Cardiac	F								chr12	49040359	G	A	KMT2D	stop gained	De novo	Heterozygous
fetalC0326	Facial	M								chr8	38415899	G	A	FGFR1	stop gained	De novo	Heterozygous
fetalC0339	Facial	M								chrX	154359025	G	A	FLNA	missense variant	Inherited	Hemizygous
fetalC0343	Genitourinary	M	chr1	121539902	143748775	22.21 mb deletion	26 genes	De Novo	Heterozygous
fetalC0352	Skeletal	F								chr9	105721546	A	AT	TMEM38B	frameshift variant	Inherited	Homozygous
fetalC0359	Multisystem	M	chr4	122675222	130414460	7.74 mb deletion	71 genes	De Novo	Heterozygous
fetalC0360	Skeletal	M								chr4	1801841	C	G	FGFR3	missense variant	De novo	Heterozygous
fetalC0363	Multisystem	M	chr2	89914077	91598797	1.68 mb deletion	36 genes	De Novo	Heterozygous
fetalC0378	Multisystem	M	chr5	173166336	181230953	8.06 mb duplication	247 genes	De Novo	Heterozygous
fetalC0386	Hydrops	F	chr9	134843669	134850729	7.06 kb deletion	COL5A1	De Novo	Heterozygous
fetalC0391	Cardiac	M								chr9	132927266	A	C	TSC1	missense variant	De novo	Heterozygous
fetalC0399	Multisystem	M								chrX	154348951	G	T	FLNA	stop gained	Inherited	Hemizygous
fetalC0407	Cardiac	M								chr2	144429826	C	T	ZEB2	missense variant	De novo	Heterozygous
fetalC0419	Skeletal	F								chr22	20989639	G	A	LZTR1	stop gained	Inherited	Heterozygous
fetalC0426	Cardiac	M	chr11	54553896	55932453	1.38 mb duplication	52 genes	De Novo	Heterozygous
fetalC0443	Cardiac	M								chr8	60865263	TC	T	CHD7	frameshift variant	De novo	Heterozygous
fetalC0445	Cardiac	F	chr7	73331667	74708627	1.38 mb deletion	36 genes	De Novo	Heterozygous
fetalC0450	Cardiac	F	chr22	18108288	21085716	2.98 mb deletion	133 genes	De Novo	Heterozygous	chr12	6587859	G	C	CHD4	missense variant	De novo	Heterozygous
fetalC0486	Cardiac	M								chr6	149378476	TGGTCG	T	TAB2	frameshift variant	De novo	Heterozygous
fetalC0497	Cardiac	F	chr9	41034878	42569325	1.53 mb duplication	45 genes	De Novo	Heterozygous	chr8	60828661	A	T	CHD7	splice acceptor variant	De novo	Heterozygous
fetalC0498	Cardiac	M								chr12	112477972	C	G	PTPN11	missense variant	Inherited	Heterozygous
fetalC0501	Cardiac	M	chr4	110617283	110641991	24.71 kb deletion	PITX2	De Novo	Heterozygous
fetalC0504	Multisystem	M								chr10	121520163	G	C	FGFR2	missense variant	De novo	Heterozygous
fetalC0519	Multisystem	F								chr1	155904494	A	C	RIT1	missense variant	De novo	Heterozygous
fetalC0542	Multisystem	F	chr18	3062566	14957584	11.90 mb deletion	222 genes	De Novo	Heterozygous
fetalC0560	Multisystem	M								chrX	133536225	C	A	GPC3	stop gained	Inherited	Hemizygous
fetalC0561	Multisystem	M	chr18	144376	14957584	14.81 mb deletion	268 genes	De Novo	Heterozygous
fetalC0564	Facial	F	chr15	21422120	22569379	1.15 mb duplication	55 genes	De Novo	Heterozygous
fetalC0565	Multisystem	F	chr1	879587	2644009	1.76 mb deletion	103 genes	De Novo	Heterozygous
fetalC0567	Cardiac	F	chr12	132193359	133225988	1.03 mb deletion	38 genes	De Novo	Heterozygous
fetalC0575	Skeletal	F								chr4	1804392	G	A	FGFR3	missense variant	De novo	Heterozygous
fetalC0578	Cardiac	F								chr16	2070529	A	G	TSC2	missense variant	De novo	Heterozygous
fetalC0585	Multisystem	M								chr6	3225544	G	C	TUBB2B	missense variant	De novo	Heterozygous
fetalC0587	CNS	F	chr15	30008238	32150787	2.14 mb deletion	57 genes	De Novo	Heterozygous
fetalC0596	Cardiac	M								chr1	119965452	C	T	NOTCH2	splice donor variant	De novo	Heterozygous
fetalC0599	Cardiac	F								chr12	49031602	G	GT	KMT2D	frameshift variant	De novo	Heterozygous
fetalC0611	Gastrointestinal tract and abdominal wall	F	chr22	16327925	20394307	4.07 mb deletion	157 genes	De Novo	Heterozygous
fetalC0612	Multisystem	F								chr7	98993709	T	C	TRRAP	missense variant	De novo	Heterozygous
fetalC0614	Skeletal	M								chr17	50195478	C	T	COL1A1	missense variant	De novo	Heterozygous
fetalC0631	Skeletal	M								chr13	99982882	G	T	ZIC2	missense variant	De novo	Heterozygous
fetalC0638	CNS	M								chr16	3758949	G	A	CREBBP	stop gained	De novo	Heterozygous
fetalC0652	Multisystem	F								chr18	62143306	C	T	PIGN	splice region variant	Inherited	Homozygous
fetalC0658	Genitourinary	F								chr4	189957425	A	G	FRG1	missense variant	De novo	Heterozygous
fetalC0678	Multisystem	F	chr8	247054	22937658	22.69 mb duplication	443 genes	De Novo	Heterozygous
fetalC0697	Multisystem	F	chr22	19056561	20316938	1.26 mb deletion	58 genes	De Novo	Heterozygous
fetalC0702	CNS	F								chr13	110181390	C	G	COL4A1	splice acceptor variant	De novo	Heterozygous
fetalC0703	Cardiac	F								chr16	88715682	C	CCTCCAG	PIEZO1	inframe insertion	De novo	Heterozygous
fetalC0712	Multisystem	M	chr21	41209504	46659453	5.45 mb deletion	192 genes	De Novo	Heterozygous
fetalC0718	Hydrops	M	chr4	129702905	137110460	7.41 mb deletion	44 genes	De Novo	Heterozygous
fetalC0731	Cardiac	M	chr10	117990538	124288271	6.30 mb deletion	100 genes	De Novo	Heterozygous
fetalC0732	Increased NT	M								chr5	112842303	C	T	APC	stop gained	De novo	Heterozygous
fetalC0736	Skeletal	M	chr17	14169576	15583805	1.41 mb deletion	27 genes	De Novo	Heterozygous
fetalC0742	Skeletal	F								chr4	1804362	G	T	FGFR3	missense variant	De novo	Heterozygous
fetalC0748	Skeletal	M	chr16	29437105	30281610	844.51 kb deletion	58 genes	De Novo	Heterozygous
fetalC0756	Cardiac	F								chr8	60862244	C	T	CHD7	stop gained	De novo	Heterozygous
fetalC0759	Skeletal	M	chr15	21165579	22279173	1.11 mb duplication	57 genes	De Novo	Heterozygous	chr2	169482248	T	C	BBS5	splice region variant	Inherited	Homozygous
fetalC0761	Facial	M								chr11	57802088	G	A	CTNND1	missense variant	De novo	Heterozygous
fetalC0762	Cardiac	M								chrX	154367468	T	G	FLNA	missense variant	Inherited	Hemizygous
fetalC0774	CNS	F	chr14	27413590	40212698	12.8 mb deletion	186 genes	De Novo	Heterozygous
fetalC0781	Cardiac	M	chr2	89914077	91589892	1.68 mb deletion	36 genes	De Novo	Heterozygous
fetalC0782	CNS	M								chrX	153870964	C	A	L1CAM	splice region variant	Inherited	Hemizygous
fetalC0791	Chest and respiratory tract	F	chr15	98934734	98964400	29.67 kb duplication	IGF1R	De Novo	Heterozygous
fetalC0801	Multisystem	M								chr17	44885336	T	C	EFTUD2	splice acceptor variant	De novo	Heterozygous
fetalC0803	Multisystem	M	chr18	73319955	80215607	6.90 mb deletion	97 genes	De Novo	Heterozygous
fetalC0814	Cardiac	M								chr2	38995287	C	T	SOS1	missense variant	Inherited	Heterozygous
fetalC0816	Gastrointestinal tract and abdominal wall	M	chr4	130327016	136452577	6.13 mb deletion	36 genes	De Novo	Heterozygous
fetalC0820	Genitourinary	M								chr10	100749771	C	CG	PAX2	frameshift variant	De novo	Heterozygous
fetalC0835	Gastrointestinal tract and abdominal wall	M	chr9	40924084	42569325	1.65 mb deletion	47 genes	De Novo	Heterozygous
fetalC0848	Cardiac	M								chr9	132905610	TC	T	TSC1	frameshift variant	De novo	Heterozygous
fetalC0849	Hydrops	M								chr14	23429813	T	G	MYH7	missense variant	De novo	Heterozygous
fetalC0853	CNS	M								chr15	75380702	G	A	SIN3A	stop gained	De novo	Heterozygous
fetalC0859	CNS	M								chr1	120069343	G	C	NOTCH2	missense variant	De novo	Heterozygous
fetalC0862	Cardiac	F	chr5	179343692	179345442	1.75 kb duplication	ADAMTS2	Inherited	Compound heterozygous	chr5	179125137	G	A	ADAMTS2	missense variant	Inherited	Compound heterozygous
fetalC0863	Multisystem	F	chr9	217752	43280333	43.06 mb duplication	706 genes	De Novo	Heterozygous
fetalC0880	Multisystem	F	chr11	127178852	135061300	7.88 mb deletion	102 genes	De Novo	Heterozygous
fetalC0881	Multisystem	F	chr18	79093056	80215607	1.12 mb deletion	23 genes	De Novo	Heterozygous
fetalC0884	Facial	M	chr15	21419462	22428514	1.01 mb duplication	49 genes	De Novo	Heterozygous
fetalC0899	Multisystem	F	chr4	64124	9827957	9.76 mb deletion	273 genes	De Novo	Heterozygous
fetalC0923	Skeletal	F								chr4	1801837	C	T	FGFR3	missense variant	De novo	Heterozygous
fetalC0971	Cardiac	M	chr9	40924084	42569325	1.65 mb duplication	47 genes	De Novo	Heterozygous
fetalC0975	Skeletal	M	chr7	147290988	159319942	12.03 mb deletion	246 genes	De Novo	Heterozygous
fetalC0979	Multisystem	M	chr7	155485391	159319942	3.83 mb deletion	53 genes	De Novo	Heterozygous
fetalC0980	Multisystem	M	chr11	120390403	135061300	14.67 mb deletion	289 genes	De Novo	Heterozygous
fetalC0983	Cardiac	M	chr22	18962473	21085716	2.12 mb deletion	102 genes	De Novo	Heterozygous
fetalC1006	Cardiac	M	chr15	89364881	101818974	12.45 mb deletion	234 genes	De Novo	Heterozygous
fetalC1009	Skeletal	M								chr12	47977644	C	T	COL2A1	missense variant	De novo	Heterozygous
fetalC1035	CNS	F								chr12	49185380	T	C	TUBA1A	missense variant	De novo	Heterozygous
fetalC1037	Skeletal	M								chr4	1804392	G	A	FGFR3	missense variant	De novo	Heterozygous
fetalC1062	Skeletal	M								chr4	1804392	G	A	FGFR3	missense variant	De novo	Heterozygous
fetalC1063	Cardiac	F								chr12	49037779	CT	C	KMT2D	frameshift variant	De novo	Heterozygous
fetalC1077	Increased NT	F	chr9	40992379	42569325	1.58 mb deletion	46 genes	De Novo	Heterozygous
fetalC1082	Cardiac	M								chr1	1338452	G	C	DVL1	intron variant	De novo	Heterozygous
fetalC1111	Facial	M	chr9	65675903	67110612	1.43 mb deletion	41 genes	De Novo	Heterozygous
fetalC1112	Cardiac	M	chr5	53332	4605606	4.55 mb duplication	87 genes	De Novo	Heterozygous
fetalC1124	Cardiac	M								chr1	11117010	C	T	MTOR	missense variant	De novo	Heterozygous
fetalC1125	Cardiac	M	chr16	2102016	2118880	16.87 kb deletion	PKD1	De Novo	Heterozygous
fetalC1130	Skeletal	F								chr17	50188578	GGCACCAGGA	G	COL1A1	inframe deletion	De novo	Heterozygous
fetalC1159	Gastrointestinal tract and abdominal wall	M	chr4	130859405	138263910	7.40 mb deletion	50 genes	De Novo	Heterozygous
fetalC1168	Skeletal	F								chr12	47982590	C	A	COL2A1	missense variant	De novo	Heterozygous
fetalC1176	Skeletal	F	chr11	121699478	135061300	13.36 mb deletion	270 genes	De Novo	Heterozygous
fetalC1180	Facial	M	chr22	44329540	50707831	6.38 mb deletion	146 genes	De Novo	Heterozygous
fetalC1195	Multisystem	M								chr2	120989267	G	GC	GLI2	frameshift variant	De novo	Heterozygous
fetalC1205	Facial	F	chr11	128655265	135061300	6.41 mb deletion	87 genes	De Novo	Heterozygous
fetalC1226	Multisystem	F	chr7	153530575	159319942	5.79 mb deletion	81 genes	De Novo	Heterozygous
fetalC1230	CNS	M	chr1	61332447	61406800	74.35 kb deletion	NFIA	De Novo	Heterozygous
fetalC1232	Skeletal	M								chrX	153507169	A	T	BGN	missense variant	Inherited	Hemizygous
fetalC1239	Genitourinary	M	chr4	130741061	138284995	7.54 mb deletion	51 genes	De Novo	Heterozygous
fetalC1249	Cardiac	F								chr16	3027029	A	C	THOC6	missense variant	Inherited	Homozygous
fetalC1263	Cardiac	F	chr22	18962473	21085716	2.12 mb deletion	102 genes	De Novo	Heterozygous
fetalC1269	Genitourinary	M								chr1	230710087	ATGAACCTGTCAATCTTCTCA	A	AGT	frameshift variant	De novo	Heterozygous
fetalC1283	Chest and respiratory tract	F	chr4	110617679	110641991	24.31 kb deletion	PITX2	De Novo	Heterozygous
fetalC1295	Multisystem	F	chr13	91990063	114310147	22.32 mb deletion	333 genes	De Novo	Heterozygous
fetalC1304	Cardiac	M								chr22	20987529	G	GC	LZTR1	frameshift variant	Inherited	Heterozygous
fetalC1312	Increased NT	F								chr22	20988007	CAG	C	LZTR1	splice acceptor variant	Inherited	Heterozygous
fetalC1322	Skeletal	F	chr9	40924084	41924169	1.00 mb duplication	32 genes	De Novo	Heterozygous
fetalC1332	Increased NT	F								chr5	180616405	C	A	FLT4	missense variant	De novo	Heterozygous
fetalC1335	Cardiac	F								chr17	31169985	C	T	NF1	stop gained	De novo	Heterozygous
fetalC1340	Increased NT	M								chr2	26254257	G	GACT	HADHB	inframe insertion	Inherited	Homozygous
fetalC1347	Hydrops	M								chr7	65974362	C	T	GUSB	missense variant	Inherited	Homozygous
fetalC1356	Cardiac	F								chr2	178546911	A	C	TTN	splice region variant	Inherited	Compound heterozygous
fetalC1382	Cardiac	F								chr17	46171233	C	T	KANSL1	missense variant	De novo	Heterozygous
fetalC1383	Cardiac	M	chr7	152265002	152273948	8.95 kb duplication	KMT2C	De Novo	Heterozygous
fetalC1385	Cardiac	F								chr16	2080377	G	C	TSC2	missense variant	De novo	Heterozygous
fetalC1386	Increased NT	M	chr17	16824035	20316836	3.49 mb deletion	140 genes	De Novo	Heterozygous
fetalC1392	Cardiac	F								chr15	40936533	C	T	DLL4	missense variant	De novo	Heterozygous
fetalC1398	Chest and respiratory tract	M								chrX	150663564	CTG	C	MTM1	frameshift variant	Inherited	Hemizygous
fetalC1406	Genitourinary	M								chr4	15527565	G	A	CC2D2A	missense variant	Inherited	Homozygous
fetalC1426	Skeletal	F	chrX	2819090	36204614	33.39 mb deletion	333 genes	De Novo	Heterozygous
fetalC1438	Hydrops	M	chr5	69582366	70785650	1.20 mb deletion	35 genes	De Novo	Heterozygous	chr3	58078804	G	T	FLNB	missense variant	De novo	Heterozygous
fetalC1455	Skeletal	M								chr7	94423119	G	A	COL1A2	splice donor variant	De novo	Heterozygous
fetalC1463	CNS	M								chr4	127892388	T	C	PLK4	missense variant	Inherited	Homozygous
fetalC1465	Skeletal	F								chr4	1801837	C	T	FGFR3	missense variant	De novo	Heterozygous
fetalC1491	Skeletal	M								chr4	1804372	A	G	FGFR3	missense variant	De novo	Heterozygous
fetalC1497	Cardiac	F								chr12	49041403	T	TG	KMT2D	frameshift variant	De novo	Heterozygous
fetalC1506	Chest and respiratory tract	M	chr17	16824035	20316836	3.49 mb deletion	140 genes	De Novo	Heterozygous
fetalC1509	Skeletal	M								chr5	37058894	A	AT	NIPBL	frameshift variant	De novo	Heterozygous
fetalC1514	Cardiac	F								chr22	20993966	C	T	LZTR1	missense variant	De novo	Heterozygous
fetalC1533	Skeletal	F	chr1	143449487	144450895	1.00 mb deletion	50 genes	De Novo	Heterozygous	chr4	1804392	G	A	FGFR3	missense variant	De novo	Heterozygous
fetalC1535	Cardiac	M								chr16	2081679	C	CT	TSC2	frameshift variant	De novo	Heterozygous
fetalC1537	Cardiac	M	chr22	18912490	21085716	2.17 mb deletion	103 genes	De Novo	Heterozygous
fetalC1538	Cardiac	M								chr16	15782389	C	T	MYH11	missense variant	De novo	Heterozygous
fetalC1539	Multisystem	M								chr12	49046358	G	T	KMT2D	stop gained	De novo	Heterozygous
fetalC1544	Multisystem	F								chr11	118597768	C	T	ARCN1	stop gained	De novo	Heterozygous
fetalC1547	Cardiac	M	chr22	18962473	21085716	2.12 mb deletion	102 genes	De Novo	Heterozygous
fetalC1561	Facial	M								chr17	72123945	AGGCGGCGCCCCCACAGCAGCC	A	SOX9	inframe deletion	De novo	Heterozygous
fetalC1569	Cardiac	F								chr12	112477651	T	C	PTPN11	missense variant	De novo	Heterozygous
fetalC1584	Cardiac	M	chr22	18962473	21085716	2.12 mb deletion	102 genes	De Novo	Heterozygous
fetalC1595	Gastrointestinal tract and abdominal wall	M	chr6	32013119	32044190	31.07 kb duplication	CYP21A2	Inherited	Compound heterozygous	chr6	32038507	C	T	CYP21A2	missense variant	Inherited	Compound heterozygous
fetalC1603	Cardiac	F	chr1	121539902	146036507	24.50 mb deletion	125 genes	De Novo	Heterozygous
fetalC1622	Facial	M	chr21	41463527	46659453	5.20 mb deletion	188 genes	De Novo	Heterozygous
fetalC1623	Cardiac	M								chr20	10672700	C	T	JAG1	splice donor variant	De novo	Heterozygous
fetalC1628	Cardiac	F	chr9	65719942	67201314	1.48 mb deletion	43 genes	De Novo	Heterozygous
fetalC1640	CNS	M	chr17	50186279	50201621	15.34 kb deletion	COL1A1	De Novo	Heterozygous
fetalC1641	Multisystem	F	chr2	158289614	177171729	18.88 mb deletion	275 genes	De Novo	Heterozygous
fetalC1644	Skeletal	M	chr11	124289647	135061300	10.77 mb deletion	197 genes	De Novo	Heterozygous
fetalC1667	Gastrointestinal tract and abdominal wall	M								chr4	1804392	G	A	FGFR3	missense variant	De novo	Heterozygous
fetalC1669	CNS	F	chr1	879587	5014126	4.13 mb deletion	152 genes	De Novo	Heterozygous
fetalC1684	Hydrops	M								chr12	112477719	A	G	PTPN11	missense variant	De novo	Heterozygous
fetalC1701	CNS	F								chr19	18162974	G	A	PIK3R2	missense variant	De novo	Heterozygous
fetalC1702	Skeletal	F	chr9	40924084	41924169	1.00 mb deletion	32 genes	De Novo	Heterozygous
fetalC1712	Skeletal	M								chr17	50186913	C	T	COL1A1	missense variant	De novo	Heterozygous
fetalC1717	Gastrointestinal tract and abdominal wall	F	chr4	130262259	136538307	6.28 mb deletion	36 genes	De Novo	Heterozygous
fetalC1718	Multisystem	F	chrX	123962597	155662561	31.70 mb duplication	551 genes	De Novo	Heterozygous
fetalC1722	Multisystem	F	chr13	91690349	114310147	22.62 mb deletion	333 genes	De Novo	Heterozygous
fetalC1733	Cardiac	M	chr9	65677108	67871321	2.19 mb deletion	59 genes	De Novo	Heterozygous
fetalC1743	Skeletal	F								chr12	114385474	A	G	TBX5	splice donor variant	De novo	Heterozygous
fetalC1750	Multisystem	M	chr22	18912490	21085716	2.17 mb deletion	103 genes	De Novo	Heterozygous
fetalC1755	CNS	M								chrX	153868876	G	T	L1CAM	stop gained	Inherited	Hemizygous
fetalC1759	CNS	M	chr2	41298211	54846471	13.55 mb deletion	192 genes	De Novo	Heterozygous
fetalC1762	Cardiac	F	chr22	18912490	21085716	2.17 mb deletion	103 genes	De Novo	Heterozygous
fetalC1768	Skeletal	M	chr2	97196716	97233871	37.16 kb deletion	ANKRD36	Maternal inherited	Heterozygous
fetalC1779	Cardiac	M								chr8	60822504	C	T	CHD7	stop gained	De novo	Heterozygous
fetalC1872	Skeletal	M								chr17	50194156	C	T	COL1A1	missense variant	De novo	Heterozygous
fetalC1887	Genitourinary	F	chr22	18962473	21085716	2.12 mb deletion	102 genes	De Novo	Heterozygous
fetalC1891	Genitourinary	M								chr10	8064041	G	A	GATA3	missense variant	De novo	Heterozygous
fetalC1914	Cardiac	F								chr4	95154621	G	A	BMPR1B	missense variant	De novo	Heterozygous
fetalC1918	Cardiac	M								chr14	23430954	C	G	MYH7	missense variant	De novo	Heterozygous
fetalC1920	Facial	F								chr9	95478114	T	TG	PTCH1	frameshift variant	De novo	Heterozygous
fetalC1929	Multisystem	M								chr12	49043401	T	TC	KMT2D	frameshift variant	De novo	Heterozygous
fetalC1932	Gastrointestinal tract and abdominal wall	M								chr9	95453536	C	T	PTCH1	missense variant	Inherited	Heterozygous
fetalC1933	CNS	F								chr6	30722924	A	C	TUBB	missense variant	De novo	Heterozygous
fetalC1941	Skeletal	F								chr4	1805643	A	C	FGFR3	missense variant	De novo	Heterozygous
fetalC1943	Cardiac	M	chr22	18912490	21085716	2.17 mb deletion	103 genes	De Novo	Heterozygous
fetalC1945	Cardiac	M								chr12	112450489	C	G	PTPN11	missense variant	Inherited	Heterozygous
fetalC1959	Cardiac	M	chr10	119764352	133565818	13.80 mb deletion	219 genes	De Novo	Heterozygous
fetalC1993	Genitourinary	M	chr3	161756647	166959118	5.20 mb deletion	32 genes	De Novo	Heterozygous
fetalC1995	Cardiac	F	chr17	31358900	31375404	16.51 kb duplication	NF1	De Novo	Heterozygous
fetalC2007	Cardiac	M	chr9	40992379	42569325	1.58 mb duplication	46 genes	De Novo	Heterozygous
